# Supplementary material for: Tree‐Cavity Denning of Güiña (Leopardus guigna) and Breeding Productivity From Camera Trap Records
Source: Ecol Evol. 2025 Sep 6;15(9):e71723. doi: 10.1002/ece3.71723 (PMC12413685; doi:10.1002/ece3.71723)
Supplement: Supplementary file 1 — Data S1. [file ECE3-15-e71723-s001.xlsx]

## Sheet: Hoja1
Activity	movement	species	Latitude	Longitude	age	Date	Time	timestamp	Hour	Min	Seg		Tiempo adulto fuera	Day	Night	Activity period
Entrance	1	guigna adult	-39.2497	-71.7586	Adulto	25-10-2023	7:08:31	2023-10-25 07:08:31	7	8	31	6	06:19:35	1	0
Exit	2	guigna adult	-39.2497	-71.7586	Adulto	25-10-2023	13:28:06	2023-10-25 13:28:06	13	28	6	-9	14:45:04	1	0	D/N	13 a 4 am
Entrance	1	guigna adult	-39.2497	-71.7586	Adulto	26-10-2023	4:13:10	2023-10-26 04:13:10	4	13	10	9	08:55:43	0	1
Exit	2	guigna adult	-39.2497	-71.7586	Adulto	26-10-2023	13:08:53	2023-10-26 13:08:53	13	8	53	-6	18:27:46	1	0	D/N	13 a 7am
Entrance	1	guigna adult	-39.2497	-71.7586	Adulto	27-10-2023	7:36:39	2023-10-27 07:36:39	7	36	39	13	12:54:45	1	0
Exit	2	guigna adult	-39.2497	-71.7586	Adulto	27-10-2023	20:31:24	2023-10-27 20:31:24	20	31	24	-13	10:41:43	0	1	N	20 a 7 am
Entrance	1	guigna adult	-39.2497	-71.7586	Adulto	28-10-2023	7:13:07	2023-10-28 07:13:07	7	13	7	12	12:38:18	1	0
Exit	2	guigna adult	-39.2497	-71.7586	Adulto	28-10-2023	19:51:25	2023-10-28 19:51:25	19	51	25	-15	08:15:35	0	1	N	19 a 4 am
Entrance	1	guigna adult	-39.2497	-71.7586	Adulto	29-10-2023	4:07:00	2023-10-29 04:07:00	4	7	0	5	05:36:58	0	1
Exit	2	guigna adult	-39.2497	-71.7586	Adulto	29-10-2023	9:43:58	2023-10-29 09:43:58	9	43	58	0	00:09:58	1	0	D	9.40 a 9.50 am
Entrance	1	guigna adult	-39.2497	-71.7586	Adulto	29-10-2023	9:53:56	2023-10-29 09:53:56	9	53	56	7	06:51:20	1	0
Exit	2	guigna adult	-39.2497	-71.7586	Adulto	29-10-2023	16:45:16	2023-10-29 16:45:16	16	45	16	7	06:35:43	1	0	D/N	16 a 11 pm
Entrance	1	guigna adult	-39.2497	-71.7586	Adulto	29-10-2023	23:20:59	2023-10-29 23:20:59	23	20	59	-19	04:51:34	0	1
Exit	2	guigna adult	-39.2497	-71.7586	Adulto	30-10-2023	4:12:33	2023-10-30 04:12:33	4	12	33	3	02:51:01	0	1	N	4 a 7 am
Entrance	1	guigna adult	-39.2497	-71.7586	Adulto	30-10-2023	7:03:34	2023-10-30 07:03:34	7	3	34	7	07:03:25	1	0
Exit	2	guigna adult	-39.2497	-71.7586	Adulto	30-10-2023	14:06:59	2023-10-30 14:06:59	14	6	59	-8	16:40:03	1	0	D/N	14 a 6 am
Entrance	1	guigna adult	-39.2497	-71.7586	Adulto	31-10-2023	6:47:02	2023-10-31 06:47:02	6	47	2	0	00:09:28	0	1
Exit	2	guigna adult	-39.2497	-71.7586	Adulto	31-10-2023	6:56:30	2023-10-31 06:56:30	6	56	30	1	00:03:57	0	1	N	6.56 a 7 am
Entrance	1	guigna adult	-39.2497	-71.7586	Adulto	31-10-2023	7:00:27	2023-10-31 07:00:27	7	0	27	0	00:03:00	1	0
Exit	2	guigna adult	-39.2497	-71.7586	Adulto	31-10-2023	7:03:27	2023-10-31 07:03:27	7	3	27	0	00:09:32	1	0	D	7.3 a 7.12 am
Entrance	1	guigna adult	-39.2497	-71.7586	Adulto	31-10-2023	7:12:59	2023-10-31 07:12:59	7	12	59	6	05:59:50	1	0
Exit	2	guigna adult	-39.2497	-71.7586	Adulto	31-10-2023	13:12:49	2023-10-31 13:12:49	13	12	49	-3	21:07:33	1	0	D/D	13 a 10 am
Entrance	1	guigna adult	-39.2497	-71.7586	Adulto	01-11-2023	10:20:22	2023-11-01 10:20:22	10	20	22	10	10:05:37	1	0
Exit	2	guigna adult	-39.2497	-71.7586	Adulto	01-11-2023	20:25:59	2023-11-01 20:25:59	20	25	59	-1	23:11:17	0	1	N/N	20 a 19 pm
Entrance	1	guigna adult	-39.2497	-71.7586	Adulto	02-11-2023	19:37:16	2023-11-02 19:37:16	19	37	16	-19	04:59:40	0	1
Exit	2	guigna adult	-39.2497	-71.7586	Adulto	03-11-2023	0:36:56	2023-11-03 00:36:56	0	36	56	5	05:12:36	0	1	N	12 a 5 am
Entrance	1	guigna adult	-39.2497	-71.7586	Adulto	03-11-2023	5:49:32	2023-11-03 05:49:32	5	49	32	9	08:54:00	0	1
Exit	2	guigna adult	-39.2497	-71.7586	Adulto	03-11-2023	14:43:32	2023-11-03 14:43:32	14	43	32	-4	19:41:50	1	0	D/D	14 a 10 am
Entrance	1	guigna adult	-39.2497	-71.7586	Adulto	04-11-2023	10:25:22	2023-11-04 10:25:22	10	25	22	7	07:05:05	1	0
Exit	2	guigna adult	-39.2497	-71.7586	Adulto	04-11-2023	17:30:27	2023-11-04 17:30:27	17	30	27	13	13:13:55	1	0	D/N	17 a 6 am
Entrance	1	guigna adult	-39.2497	-71.7586	Adulto	05-11-2023	6:44:22	2023-11-05 06:44:22	30	44	22	-14	09:45:10	0	1
Exit	2	guigna adult	-39.2497	-71.7586	Adulto	05-11-2023	16:29:32	2023-11-05 16:29:32	16	29	32	-6	17:53:56	1	0	D/D	16 a 10 am
Entrance	1	guigna adult	-39.2497	-71.7586	Adulto	06-11-2023	10:23:28	2023-11-06 10:23:28	10	23	28	10	10:11:56	1	0
Exit	2	guigna adult	-39.2497	-71.7586	Adulto	06-11-2023	20:35:24	2023-11-06 20:35:24	20	35	24	7	06:26:11	0	1	N	20 a 3 am
Entrance	1	guigna adult	-39.2497	-71.7586	Adulto	07-11-2023	3:01:35	2023-11-07 03:01:35	27	1	35	-14	10:37:35	0	1
Exit	2	guigna adult	-39.2497	-71.7586	Adulto	07-11-2023	13:39:10	2023-11-07 13:39:10	13	39	10	-8	16:13:24	1	0	D/N	13 a 5 am
Entrance	1	guigna adult	-39.2497	-71.7586	Adulto	08-11-2023	5:52:34	2023-11-08 05:52:34	5	52	34	9	08:14:22	0	1
Exit	2	guigna adult	-39.2497	-71.7586	Adulto	08-11-2023	14:06:56	2023-11-08 14:06:56	14	6	56	-8	16:11:23	1	0	D/N	14 a 6 am
Entrance	1	guigna adult	-39.2497	-71.7586	Adulto	09-11-2023	6:18:19	2023-11-09 06:18:19	6	18	19	7	07:08:11	0	1
Exit	2	guigna adult	-39.2497	-71.7586	Adulto	09-11-2023	13:26:30	2023-11-09 13:26:30	13	26	30	2	02:00:01	1	0	D	13 a 15 pm
Entrance	1	guigna adult	-39.2497	-71.7586	Adulto	09-11-2023	15:26:31	2023-11-09 15:26:31	15	26	31	4	04:10:31	1	0
Exit	2	guigna adult	-39.2497	-71.7586	Adulto	09-11-2023	19:37:02	2023-11-09 19:37:02	19	37	2	-2	22:21:32	1	0	N/D	19 a 5 pm
Entrance	1	guigna adult	-39.2497	-71.7586	Adulto	10-11-2023	17:58:34	2023-11-10 17:58:34	17	58	34	4	03:18:42	1	0
Exit	2	guigna adult	-39.2497	-71.7586	Adulto	10-11-2023	21:17:16	2023-11-10 21:17:16	21	17	16	6	06:20:17	0	1	N	21 a 3 am
Entrance	1	guigna adult	-39.2497	-71.7586	Adulto	11-11-2023	3:37:33	2023-11-11 03:37:33	27	37	33	-12	11:27:34	0	1
Exit	2	guigna adult	-39.2497	-71.7586	Adulto	11-11-2023	15:05:07	2023-11-11 15:05:07	15	5	7	-8	16:21:14	1	0	D/N	15 a 7 am
Entrance	1	guigna adult	-39.2497	-71.7586	Adulto	12-11-2023	7:26:21	2023-11-12 07:26:21	7	26	21	13	13:00:02	1	0
Exit	2	guigna adult	-39.2497	-71.7586	Adulto	12-11-2023	20:26:23	2023-11-12 20:26:23	20	26	23	-5	19:00:25	0	1	N/D	20 a 15 pm
Entrance	1	guigna adult	-39.2497	-71.7586	Adulto	13-11-2023	15:26:48	2023-11-13 15:26:48	15	26	48	5	05:24:17	1	0
Exit	2	guigna adult	-39.2497	-71.7586	Adulto	13-11-2023	20:51:05	2023-11-13 20:51:05	20	51	5	-7	16:43:35	0	1	N/D	20 a 13 pm
Entrance	1	guigna adult	-39.2497	-71.7586	Adulto	14-11-2023	13:34:40	2023-11-14 13:34:40	13	34	40	8	07:50:44	1	0
Exit	2	guigna adult	-39.2497	-71.7586	Adulto	14-11-2023	21:25:24	2023-11-14 21:25:24	21	25	24	8	08:07:51	0	1	N	21 a 5 am
Entrance	1	guigna adult	-39.2497	-71.7586	Adulto	15-11-2023	5:33:15	2023-11-15 05:33:15	29	33	15	-15	08:32:11
Exit	2	guigna adult	-39.2497	-71.7586	Adulto	15-11-2023	14:05:26	2023-11-15 14:05:26	14	5	26	9	09:27:17			D/N	14 a 11 pm
Entrance	1	guigna adult	-39.2497	-71.7586	Adulto	15-11-2023	23:32:43	2023-11-15 23:32:43	23	32	43	-22	01:52:31
Exit	2	guigna adult	-39.2497	-71.7586	Adulto	16-11-2023	1:25:14	2023-11-16 01:25:14	1	25	14	2	02:34:45			N	1 a 3 am
Entrance	1	guigna adult	-39.2497	-71.7586	Adulto	16-11-2023	3:59:59	2023-11-16 03:59:59	3	59	59	8	07:18:08
Exit	2	guigna adult	-39.2497	-71.7586	Adulto	16-11-2023	11:18:07	2023-11-16 11:18:07	11	18	7	11	11:10:10			D/N	11 a 22 pm
Entrance	1	guigna adult	-39.2497	-71.7586	Adulto	16-11-2023	22:28:17	2023-11-16 22:28:17	22	28	17	-20	04:05:05
Exit	2	guigna adult	-39.2497	-71.7586	Adulto	17-11-2023	2:33:22	2023-11-17 02:33:22	2	33	22	1	01:05:35			N	2 a 3 am
Entrance	1	guigna adult	-39.2497	-71.7586	Adulto	17-11-2023	3:38:57	2023-11-17 03:38:57	3	38	57	9	08:54:06
Exit	2	guigna adult	-39.2497	-71.7586	Adulto	17-11-2023	12:33:03	2023-11-17 12:33:03	12	33	3	-7	16:36:27			D/N	12 a 5 am
Entrance	1	guigna adult	-39.2497	-71.7586	Adulto	18-11-2023	5:09:30	2023-11-18 05:09:30	5	9	30	10	09:57:07
Exit	2	guigna adult	-39.2497	-71.7586	Adulto	18-11-2023	15:06:37	2023-11-18 15:06:37	15	6	37	-14	10:42:25			D/N	15 a 1 am
Entrance	1	guigna adult	-39.2497	-71.7586	Adulto	19-11-2023	1:49:02	2023-11-19 01:49:02	1	49	2	9	08:58:28
Exit	2	guigna adult	-39.2497	-71.7586	Adulto	19-11-2023	10:47:30	2023-11-19 10:47:30	10	47	30	13	12:53:02			D/N	10 a 23 pm
Entrance	1	guigna adult	-39.2497	-71.7586	Adulto	19-11-2023	23:40:32	2023-11-19 23:40:32	23	40	32	-18	05:55:32
Exit	2	guigna adult	-39.2497	-71.7586	Adulto	20-11-2023	5:36:04	2023-11-20 05:36:04	5	36	4	2	01:32:53			N	5 a 7 am
Entrance	1	guigna adult	-39.2497	-71.7586	Adulto	20-11-2023	7:08:57	2023-11-20 07:08:57	7	8	57	13	1900-01-01 13:21:15
Exit	2	guigna adult	-39.2497	-71.7586	Adulto	21-11-2023	20:30:12	2023-11-21 20:30:12	20	30	12	-7	1900-01-01 05:26:37			N	20 a 1 am
Entrance	1	guigna adult	-39.2497	-71.7586	Adulto	23-11-2023	1:56:49	2023-11-23 01:56:49	13	56	49	-2	09:46:33
Exit	2	guigna adult	-39.2497	-71.7586	Adulto	23-11-2023	11:43:22	2023-11-23 11:43:22	11	43	22	1	00:31:10			D	11 a 12 pm
Entrance	1	guigna adult	-39.2497	-71.7586	Adulto	23-11-2023	12:14:32	2023-11-23 12:14:32	12	14	32	0	00:04:38
Exit	2	guigna adult	-39.2497	-71.7586	Adulto	23-11-2023	12:19:10	2023-11-23 12:19:10	12	19	10	3	02:52:52			D	12 a 15 pm
Entrance	1	guigna adult	-39.2497	-71.7586	Adulto	23-11-2023	15:12:02	2023-11-23 15:12:02	15	12	2	4	04:15:17
Exit	2	guigna adult	-39.2497	-71.7586	Adulto	23-11-2023	19:27:19	2023-11-23 19:27:19	19	27	19	-7	04:53:37			N	19 a 12 am
Entrance	1	guigna adult	-39.2497	-71.7586	Adulto	24-11-2023	0:20:56	2023-11-24 00:20:56	12	20	56	-7	05:02:49
Exit	2	guigna adult	-39.2497	-71.7586	Adulto	24-11-2023	5:23:45	2023-11-24 05:23:45	5	23	45	8	07:56:12			N/D	5 a 13 pm
Entrance	1	guigna adult	-39.2497	-71.7586	Adulto	24-11-2023	13:19:57	2023-11-24 13:19:57	13	19	57	0	00:15:14
Exit	2	guigna adult	-39.2497	-71.7586	Adulto	24-11-2023	13:35:11	2023-11-24 13:35:11	13	35	11	0	00:08:48			D	13.35 a 13.43 pm
Entrance	1	guigna adult	-39.2497	-71.7586	Adulto	24-11-2023	13:43:59	2023-11-24 13:43:59	13	43	59	1	00:21:30
Exit	2	guigna adult	-39.2497	-71.7586	Adulto	24-11-2023	14:05:29	2023-11-24 14:05:29	14	5	29	2	02:43:18			D	14 a 16 pm
Entrance	1	guigna adult	-39.2497	-71.7586	Adulto	24-11-2023	16:48:47	2023-11-24 16:48:47	16	48	47	-9	1900-01-01 14:23:52
Entrance	1	guigna adult	-39.2497	-71.7586	Adulto	26-11-2023	7:12:39	2023-11-26 07:12:39	7	12	39	6	05:56:15
Exit	2	guigna adult	-39.2497	-71.7586	Adulto	26-11-2023	13:08:54	2023-11-26 13:08:54	13	8	54	0	00:06:17			D	13.08 a 13.15 pm
Entrance	1	guigna adult	-39.2497	-71.7586	Adulto	26-11-2023	13:15:11	2023-11-26 13:15:11	13	15	11	-3	1899-12-04 21:06:59
Peeking	3	guigna kitten	-39.2497	-71.7586	Cría	01-11-2023	10:22:10	2023-11-01 10:22:10	10	22	10	-3
Peeking	3	guigna kitten	-39.2497	-71.7586	Cría	05-11-2023	7:14:47	2023-11-05 07:14:47	7	14	47	-2
Peeking	3	guigna kitten	-39.2497	-71.7586	Cría	07-11-2023	5:02:32	2023-11-07 05:02:32	5	2	32	4
Peeking	3	guigna kitten	-39.2497	-71.7586	Cría	07-11-2023	9:34:56	2023-11-07 09:34:56	9	34	56	4
Peeking	3	guigna kitten	-39.2497	-71.7586	Cría	08-11-2023	13:50:34	2023-11-08 13:50:34	13	50	34	-6
Peeking	3	guigna kitten	-39.2497	-71.7586	Cría	09-11-2023	7:22:29	2023-11-09 07:22:29	7	22	29	3
Peeking	3	guigna kitten	-39.2497	-71.7586	Cría	09-11-2023	10:54:07	2023-11-09 10:54:07	10	54	7	7
Peeking	3	guigna kitten	-39.2497	-71.7586	Cría	09-11-2023	17:22:57	2023-11-09 17:22:57	17	22	57	-9
Peeking	3	guigna kitten	-39.2497	-71.7586	Cría	11-11-2023	8:21:55	2023-11-11 08:21:55	8	21	55	5
Peeking	3	guigna kitten	-39.2497	-71.7586	Cría	11-11-2023	13:25:19	2023-11-11 13:25:19	13	25	19	-6
Peeking	3	guigna kitten	-39.2497	-71.7586	Cría	12-11-2023	7:54:40	2023-11-12 07:54:40	7	54	40	5
Peeking	3	guigna kitten	-39.2497	-71.7586	Cría	12-11-2023	12:39:12	2023-11-12 12:39:12	12	39	12	1
Peeking	3	guigna kitten	-39.2497	-71.7586	Cría	12-11-2023	13:33:43	2023-11-12 13:33:43	13	33	43	1
Peeking	3	guigna kitten	-39.2497	-71.7586	Cría	12-11-2023	14:36:37	2023-11-12 14:36:37	14	36	37	6
Peeking	3	guigna kitten	-39.2497	-71.7586	Cría	12-11-2023	20:00:01	2023-11-12 20:00:01	20	0	1	-5
Peeking	3	guigna kitten	-39.2497	-71.7586	Cría	13-11-2023	15:43:04	2023-11-13 15:43:04	15	43	4	3
Peeking	3	guigna kitten	-39.2497	-71.7586	Cría	13-11-2023	18:29:36	2023-11-13 18:29:36	18	29	36	2
Peeking	3	guigna kitten	-39.2497	-71.7586	Cría	13-11-2023	20:24:28	2023-11-13 20:24:28	20	24	28	-10
Peeking	3	guigna kitten	-39.2497	-71.7586	Cría	14-11-2023	10:45:16	2023-11-14 10:45:16	10	45	16	4
Peeking	3	guigna kitten	-39.2497	-71.7586	Cría	14-11-2023	14:22:19	2023-11-14 14:22:19	14	22	19	2
Peeking	3	guigna kitten	-39.2497	-71.7586	Cría	14-11-2023	16:06:28	2023-11-14 16:06:28	16	6	28	2
Peeking	3	guigna kitten	-39.2497	-71.7586	Cría	14-11-2023	18:28:22	2023-11-14 18:28:22	18	28	22	1
Peeking	3	guigna kitten	-39.2497	-71.7586	Cría	14-11-2023	19:34:04	2023-11-14 19:34:04	19	34	4	-12
Peeking	3	guigna kitten	-39.2497	-71.7586	Cría	15-11-2023	7:00:22	2023-11-15 07:00:22	7	0	22	1
Peeking	3	guigna kitten	-39.2497	-71.7586	Cría	15-11-2023	8:48:12	2023-11-15 08:48:12	8	48	12	2
Peeking	3	guigna kitten	-39.2497	-71.7586	Cría	15-11-2023	10:05:20	2023-11-15 10:05:20	10	5	20	1
Peeking	3	guigna kitten	-39.2497	-71.7586	Cría	15-11-2023	11:41:17	2023-11-15 11:41:17	11	41	17	1
Peeking	3	guigna kitten	-39.2497	-71.7586	Cría	15-11-2023	12:09:29	2023-11-15 12:09:29	12	9	29	1
Peeking	3	guigna kitten	-39.2497	-71.7586	Cría	15-11-2023	13:06:53	2023-11-15 13:06:53	13	6	53	0
Peeking	3	guigna kitten	-39.2497	-71.7586	Cría	15-11-2023	13:58:09	2023-11-15 13:58:09	13	58	9	1
Peeking	3	guigna kitten	-39.2497	-71.7586	Cría	15-11-2023	14:31:06	2023-11-15 14:31:06	14	31	6	-13
Peeking	3	guigna kitten	-39.2497	-71.7586	Cría	16-11-2023	1:10:03	2023-11-16 01:10:03	1	10	3	4
Peeking	3	guigna kitten	-39.2497	-71.7586	Cría	16-11-2023	5:42:46	2023-11-16 05:42:46	5	42	46	1
Peeking	3	guigna kitten	-39.2497	-71.7586	Cría	16-11-2023	6:20:26	2023-11-16 06:20:26	6	20	26	1
Peeking	3	guigna kitten	-39.2497	-71.7586	Cría	16-11-2023	7:04:14	2023-11-16 07:04:14	7	4	14	1
Peeking	3	guigna kitten	-39.2497	-71.7586	Cría	16-11-2023	8:12:37	2023-11-16 08:12:37	8	12	37	2
Peeking	3	guigna kitten	-39.2497	-71.7586	Cría	16-11-2023	10:08:13	2023-11-16 10:08:13	10	8	13	1
Peeking	3	guigna kitten	-39.2497	-71.7586	Cría	16-11-2023	11:22:50	2023-11-16 11:22:50	11	22	50	12
Peeking	3	guigna kitten	-39.2497	-71.7586	Cría	16-11-2023	23:45:38	2023-11-16 23:45:38	23	45	38	-21
Peeking	3	guigna kitten	-39.2497	-71.7586	Cría	17-11-2023	2:15:15	2023-11-17 02:15:15	2	15	15	5
Peeking	3	guigna kitten	-39.2497	-71.7586	Cría	17-11-2023	7:37:32	2023-11-17 07:37:32	7	37	32	3
Peeking	3	guigna kitten	-39.2497	-71.7586	Cría	17-11-2023	10:09:25	2023-11-17 10:09:25	10	9	25	2
Peeking	3	guigna kitten	-39.2497	-71.7586	Cría	17-11-2023	12:26:59	2023-11-17 12:26:59	12	26	59	5
Peeking	3	guigna kitten	-39.2497	-71.7586	Cría	17-11-2023	17:56:51	2023-11-17 17:56:51	17	56	51	-12
Peeking	3	guigna kitten	-39.2497	-71.7586	Cría	18-11-2023	5:17:15	2023-11-18 05:17:15	5	17	15	1
Peeking	3	guigna kitten	-39.2497	-71.7586	Cría	18-11-2023	6:07:50	2023-11-18 06:07:50	6	7	50	1
Peeking	3	guigna kitten	-39.2497	-71.7586	Cría	18-11-2023	7:55:24	2023-11-18 07:55:24	7	55	24	2
Peeking	3	guigna kitten	-39.2497	-71.7586	Cría	18-11-2023	9:55:25	2023-11-18 09:55:25	9	55	25	1
Peeking	3	guigna kitten	-39.2497	-71.7586	Cría	18-11-2023	10:07:39	2023-11-18 10:07:39	10	7	39	2
Peeking	3	guigna kitten	-39.2497	-71.7586	Cría	18-11-2023	12:08:17	2023-11-18 12:08:17	12	8	17	2
Peeking	3	guigna kitten	-39.2497	-71.7586	Cría	18-11-2023	14:06:09	2023-11-18 14:06:09	14	6	9	1
Peeking	3	guigna kitten	-39.2497	-71.7586	Cría	18-11-2023	15:05:58	2023-11-18 15:05:58	15	5	58	-13
Peeking	3	guigna kitten	-39.2497	-71.7586	Cría	19-11-2023	2:27:10	2023-11-19 02:27:10	2	27	10	1
Peeking	3	guigna kitten	-39.2497	-71.7586	Cría	19-11-2023	3:20:31	2023-11-19 03:20:31	3	20	31	2
Peeking	3	guigna kitten	-39.2497	-71.7586	Cría	19-11-2023	5:48:02	2023-11-19 05:48:02	5	48	2	1
Peeking	3	guigna kitten	-39.2497	-71.7586	Cría	19-11-2023	6:00:29	2023-11-19 06:00:29	6	0	29	1
Peeking	3	guigna kitten	-39.2497	-71.7586	Cría	19-11-2023	7:31:46	2023-11-19 07:31:46	7	31	46	1
Peeking	3	guigna kitten	-39.2497	-71.7586	Cría	19-11-2023	8:18:52	2023-11-19 08:18:52	8	18	52	1
Peeking	3	guigna kitten	-39.2497	-71.7586	Cría	19-11-2023	9:51:31	2023-11-19 09:51:31	9	51	31	1
Peeking	3	guigna kitten	-39.2497	-71.7586	Cría	19-11-2023	10:06:09	2023-11-19 10:06:09	10	6	9	1
Peeking	3	guigna kitten	-39.2497	-71.7586	Cría	19-11-2023	11:06:34	2023-11-19 11:06:34	11	6	34	11
Peeking	3	guigna kitten	-39.2497	-71.7586	Cría	19-11-2023	22:45:48	2023-11-19 22:45:48	22	45	48	-22
Peeking	3	guigna kitten	-39.2497	-71.7586	Cría	20-11-2023	0:06:51	2023-11-20 00:06:51	0	6	51	17
Peeking	3	guigna kitten	-39.2497	-71.7586	Cría	21-11-2023	17:27:02	2023-11-21 17:27:02	17	27	2	2
Peeking	3	guigna kitten	-39.2497	-71.7586	Cría	21-11-2023	19:46:33	2023-11-21 19:46:33	19	46	33	1
Peeking	3	guigna kitten	-39.2497	-71.7586	Cría	21-11-2023	20:04:21	2023-11-21 20:04:21	20	4	21	-10
Peeking	3	guigna kitten	-39.2497	-71.7586	Cría	22-11-2023	10:28:52	2023-11-22 10:28:52	10	28	52	3
Peeking	3	guigna kitten	-39.2497	-71.7586	Cría	22-11-2023	13:09:56	2023-11-22 13:09:56	13	9	56	3
Peeking	3	guigna kitten	-39.2497	-71.7586	Cría	22-11-2023	16:40:13	2023-11-22 16:40:13	16	40	13	1
Peeking	3	guigna kitten	-39.2497	-71.7586	Cría	22-11-2023	17:05:53	2023-11-22 17:05:53	17	5	53	3
Peeking	3	guigna kitten	-39.2497	-71.7586	Cría	22-11-2023	20:08:38	2023-11-22 20:08:38	20	8	38	-17
Peeking	3	guigna kitten	-39.2497	-71.7586	Cría	23-11-2023	3:01:19	2023-11-23 03:01:19	3	1	19	1
Peeking	3	guigna kitten	-39.2497	-71.7586	Cría	23-11-2023	4:53:57	2023-11-23 04:53:57	4	53	57	2
Peeking	3	guigna kitten	-39.2497	-71.7586	Cría	23-11-2023	6:07:25	2023-11-23 06:07:25	6	7	25	1
Peeking	3	guigna kitten	-39.2497	-71.7586	Cría	23-11-2023	7:49:10	2023-11-23 07:49:10	7	49	10	2
Peeking	3	guigna kitten	-39.2497	-71.7586	Cría	23-11-2023	9:14:26	2023-11-23 09:14:26	9	14	26	2
Peeking	3	guigna kitten	-39.2497	-71.7586	Cría	23-11-2023	11:20:59	2023-11-23 11:20:59	11	20	59	1
Peeking	3	guigna kitten	-39.2497	-71.7586	Cría	23-11-2023	12:16:12	2023-11-23 12:16:12	12	16	12	2
Peeking	3	guigna kitten	-39.2497	-71.7586	Cría	23-11-2023	14:48:58	2023-11-23 14:48:58	14	48	58	1
Peeking	3	guigna kitten	-39.2497	-71.7586	Cría	23-11-2023	15:12:01	2023-11-23 15:12:01	15	12	1	1
Peeking	3	guigna kitten	-39.2497	-71.7586	Cría	23-11-2023	16:47:42	2023-11-23 16:47:42	16	47	42	1
Peeking	3	guigna kitten	-39.2497	-71.7586	Cría	23-11-2023	17:36:37	2023-11-23 17:36:37	17	36	37	1
Peeking	3	guigna kitten	-39.2497	-71.7586	Cría	23-11-2023	18:07:05	2023-11-23 18:07:05	18	7	5	1
Peeking	3	guigna kitten	-39.2497	-71.7586	Cría	23-11-2023	19:22:37	2023-11-23 19:22:37	19	22	37	-19
Peeking	3	guigna kitten	-39.2497	-71.7586	Cría	24-11-2023	0:29:33	2023-11-24 00:29:33	0	29	33	1
Peeking	3	guigna kitten	-39.2497	-71.7586	Cría	24-11-2023	1:09:24	2023-11-24 01:09:24	1	9	24	1
Peeking	3	guigna kitten	-39.2497	-71.7586	Cría	24-11-2023	2:11:17	2023-11-24 02:11:17	2	11	17	3
Peeking	3	guigna kitten	-39.2497	-71.7586	Cría	24-11-2023	5:17:36	2023-11-24 05:17:36	5	17	36	4
Peeking	3	guigna kitten	-39.2497	-71.7586	Cría	24-11-2023	9:43:31	2023-11-24 09:43:31	9	43	31	1
Peeking	3	guigna kitten	-39.2497	-71.7586	Cría	24-11-2023	10:09:17	2023-11-24 10:09:17	10	9	17	3
Peeking	3	guigna kitten	-39.2497	-71.7586	Cría	24-11-2023	13:19:20	2023-11-24 13:19:20	13	19	20	1
Peeking	3	guigna kitten	-39.2497	-71.7586	Cría	24-11-2023	14:06:22	2023-11-24 14:06:22	14	6	22	2
Peeking	3	guigna kitten	-39.2497	-71.7586	Cría	24-11-2023	16:27:28	2023-11-24 16:27:28	16	27	28	1
Peeking	3	guigna kitten	-39.2497	-71.7586	Cría	24-11-2023	17:01:45	2023-11-24 17:01:45	17	1	45	3
Peeking	3	guigna kitten	-39.2497	-71.7586	Cría	25-11-2023	20:06:59	2023-11-25 20:06:59	20	6	59	-14
Peeking	3	guigna kitten	-39.2497	-71.7586	Cría	26-11-2023	6:08:01	2023-11-26 06:08:01	6	8	1	1
Peeking	3	guigna kitten	-39.2497	-71.7586	Cría	26-11-2023	7:32:13	2023-11-26 07:32:13	7	32	13	1
Peeking	3	guigna kitten	-39.2497	-71.7586	Cría	26-11-2023	8:10:17	2023-11-26 08:10:17	8	10	17	1
Peeking	3	guigna kitten	-39.2497	-71.7586	Cría	26-11-2023	9:13:07	2023-11-26 09:13:07	9	13	7	1
Peeking	3	guigna kitten	-39.2497	-71.7586	Cría	26-11-2023	10:02:33	2023-11-26 10:02:33	10	2	33	1
Peeking	3	guigna kitten	-39.2497	-71.7586	Cría	26-11-2023	11:56:10	2023-11-26 11:56:10	11	56	10	1
Peeking	3	guigna kitten	-39.2497	-71.7586	Cría	26-11-2023	12:33:34	2023-11-26 12:33:34	12	33	34	1
Peeking	3	guigna kitten	-39.2497	-71.7586	Cría	26-11-2023	13:05:50	2023-11-26 13:05:50	13	5	50	-13

## Sheet: Hoja2
	Tiempo	adulto	fuera
	14	45	4
	18	27	46				1900-01-09 01:42:51
	10	41	43				#NAME?
	8	15	35
	0	9	58
	6	35	43
	2	51	1
	16	40	3
	0	3	57
	0	9	32
	21	7	33
	23	11	17
	5	12	36
	19	41	50
	13	13	55
	17	53	56
	6	26	11
	16	13	24
	16	11	23
	2	0	1
	22	21	32
	6	20	17
	16	21	14
	19	0	25
	16	43	35
	8	7	51
	9	27	17
	2	34	45
	11	10	10
	1	5	35
	16	36	27
	10	42	25
	12	53	2
	1	32	53
	5	5	26	37
	0	31	10
	2	52	52
	4	53	37
	7	56	12
	0	8	48
	2	43	18
	0	6	17
